# Supplementary material for: Genomic Analysis and Delineation of the Tan Spot Susceptibility Locus Tsc1 in Wheat
Source: Front Plant Sci. 2022 Mar 23;13:793925. doi: 10.3389/fpls.2022.793925 (PMC8984248; doi:10.3389/fpls.2022.793925)
Supplement: Supplementary Table 1 — Molecular markers developed for the saturation mapping of the Tsc1 locus. [file Table_1.XLSX]

## Sheet: Sheet1
					Touchdown PCR with 61 to 54 C annealing was used for all primer pairs
Marker	population mapped in	associatied SNP or marker used to identify corresponding CS survey sequence	dom/codom	marker type	F primer	R primer	amplicon	size (bp) in CS	1A specific	CS V2.1	Zavitan v2.0
fcp668	LouPen	BG262975	Dom	STS	GGTCTATTTGGTAAAGGTTTCGGG	CTTCAATGACAGAGGCAATGGAC	GGTCTATTTGGTAAAGGTTTCGGGCTGCAGAAGTTATGCATAGCCTCACCCGTTGGGTGCAAGGGTCCCTCTCTCAGTGTCTAGGGCATGTTGTTACAAGGTTTTGCATCTCATGAAGCTTGTGGCCGCGCTGTCTCACCTGTTGACGCCTAGTTCAGCAATTGCGCGACACGTGGTTCGTGCGCCTATTACATTTATGCACAACTGCAGGCAAACAATGGCAATCGAGTTAATTTTGGCCAGTTAGCCTATCCTGTACTTTTTTGTGGGCACATCAAGATATGCCGGTCCATTGCCTCTGTCATTGAAG	310	yes	3548408	null
fcp669	LMPGxPI626573	BG262267	Codom	STS	TGGCTGACAACATCAACATCACC	TTCCATTGGTCCGCACGAAGTG	TGGCTGACAACATCAACATCACCCCTGCCACCCTTTCCAACGGCCTTGGAAGATGCCCCCCAAGCGTGTTTGACACGGGGGTTGCTTGGGCTCTATCCTCAGACAACATCCAGGCTATCTCAGTCGTCCGCTCGTCCTCGACTAGGCGCACCATTCCTACATCAACGTTGGAGAAAATTGGATGAGATAAAACACTTCGTGCGGACCAATGGAA	214	yes	4835961	5611607
fcp670	LMPGxPI626573, LouPen	IWB3662	Codom	STS	GCAACCTCTTATTGGCACTTGTTC	CAGTTCTGAAACCATACGGATTCC	GCAACCTCTTATTGGCACTTGTTCGTGAAAGCCTGCCCAAGATTTCAAACACTTTTCAACATAATCTCGCACAAACGTTCCAACAATTATTATTTTTATTTTATTCTTTTTGCCGGTGAACGTTCCAACAATTATACATTTCGCGCCATTTGTTTTCCAGAAGAAAAAAAAAGGAATCCGTATGGTTTCAGAACTG	196	yes	14555298	16033866
fcp671	LMPGxPI626573	IWB7603	Dom	STS	CGTCACCTCAACACTCTTGGATG	AGATTCGCCACTCCTGCTTCTG	CCGTCACCTCAACACTCTTGGATGTCCGGAGTTGAAGAGCATGCCTCCAGGATTTGAAAATCTCACTAAGCTGCAGACACTCACAGTTTTTGTAGCAGGAGTTCCTGGCCCTGATTGCAGTGATGTTGTAGAGCTGCAGCATTTAAACATTGGTGGTCAGCTAGAGCTACGCCAGGTAGAGAATGTTGAAAAAGCAGAAGCAGGAGTGGCGAAT	215	yes	7526952	8004708
fcp672	LMPGxPI626573, LouPen	IWB29495	Codom	SSR	TCCCTCTCGGCACAAAAAGG	ATGTCGTGAAAGCACAGCGG	TCCCTCTCGGCACAAAAAGGTTGGAAAGCAGCTTTAGCTTCCCACCCACCACATTTGTTGAAAGCACGTCAGCGTCGTCTCTGGATTAGATGATACCATGGCTGAGAAAACATCAAGGGCTCCGGATTAGATCTGATAGACGATAATCTATATGTGTGTGCGCGCGCGCGCGCGTGTGTGTGTGTGTGCGTGTGCGTGTGCGTGTGCGTGTGTGTGTGTGCGTGTGTTTAACAATGCATATGTCACTGTAAGCTAGACAAATTACCAGAATCTGCCAGCATGGCCCTAGGACCTAGAAAGAAGAAATTTATGAAACCGCTGTGCTTTCACGACAT	335	yes	1335131	199368
fcp673	LMPGxPI626573	IWB31869	Codom	SSR	GCTCACTTACAGAAGCACACAGGAG	AAAATCCAGAAGGTCGCCGCTG	GCTCACTTACAGAAGCACACAGGAGAAAGAAACACTGCAGCCACACGGATGGTATCACACGCACACACACACACACTCTGTTTGTTTTCTCGCGTTAGTATTTGGCCCAATCCTACATGTACATTTAGATCCGACTGATTATCCGCAGTATCCCATGACTGGATGACCCAGATCAGCGGCGACCTTCTGGATTTT	195+389	yes	1347768	212176
fcp675	LMPGxPI626573	IWB2621 (zipper 21)	Codom	SSR	CAATACACAGAGCACCACCATTAGG	GATGCGGCGATTCTCACTTTC	CAATACACAGAGCACCACCATTAGGCACAGCATCATCGTTACCTATCCCTGCAGCATGATGCAGTGCCGTGGCTCCCATGTTAGATGCGACGGAAGGATCGGCCCCGCGGCCGAGCAGGTACTCCACCGTCTCCAGGCGGCCCTGCCGGGCGGCATGGATGAGTGGAGTCTCACCTGCACAATTGATTTTAGATAATATATGTATCACTACCATACCAAGTATAAATTGAATTGCACACACACATAATGAATCAGAGCAATACAAAGAGAAAGTGAGAATCGCCGCATC	289	yes	6666522	7993469
fcp676	LMPGxPI626573	IWB7944	Dom	STS	GATGACAAGTATTTTCGGACGGAG	CATAGAGTGATTTTGGGCAGGC	GATGACAAGTATTTTCGGACGGAGGGAGTACTAGTTAGCAATCAACCAGTCAGAAATAATCCAAGTACATGCCCTTCCTGAAAAACAATGAACACCAAGCGCGTCGTGCACCAGGGTATAGTAGAGGTCCATCTATTTATCTATCTATGTAATCTAAACCAAATAATATATGGTAGTGCTCACATCATCTCATCAGCATCCCGTTTGCAAGAGAAGACGCTTGATCGTCGCGAGAAAGGGAGCGTGGATTCATCACGCATCACCTCTGTGTATACCTTATATTTCTGTAAGCATGTAGCATCATCTTTTTTCCACTAGCATTTTCCAACAAAAAAGCATGGGTGCACATACTAGCATCATCTGAAAAAAAGTATGGCCTGCCCAAAATCACTCTATG	397	yes	1864812	626358
fcp677	LMPGxPI626573	IWB12616	Dom	STS	CAGTTGCTTTTCTTCCTTCTGCG	AGATTTCAGCCCCCACAATACAG	CAGTTGCTTTTCTTCCTTCTGCGAGCAGATCCATGGAAGATCTTGCCATGCAAATCCGCAACCTAACGCTGGCATTCACTCGTGGGTTGCTAGCTTCATGTAGAATCCTTCTTCCAGTTTTTTTCTTCTTCTTTCCCGTTCCTCATGCACAGAGATTTAAATACACACAGTAGTCGAAATCTAGTTTAGTCGAAATCTGTGATGTAGTAGGTTCAAACTTGGTCGGATCTAGTTGATTCAAAGTTTCAAACTTGTGCAAAAAAATTATGTCTGAAAGTTAAACTTCTCCATGTTGAAAACTGTATTGTGGGGGCTGAAATCT	322	yes	7339848	6878976
fcp678	LouPen	IWB21832	Codom	STS	GTGGTTTGGTCAACTGTGGGTC	TCCATTTTATCCATCAGCGGC	GTGGTTTGGTCAACTGTGGGTCCACAAGTGGCATGCTTATGTGGCAAAAGCCAAACTTAATGCACGGGATTCCCTCTCGAGCATCTCCTGCAATAGCCCCTAAAATAACCTGCAGACCAAGTAGGGGCTTCCCCTACATTTTCAGCCCCAAAAAAGCCTCCGACTTAAGAAATAGCCACTTTTTAGCCCTATTTTAGTATTACATATGGAACCCACTCGTTAGTGGCTCAATTTTTTTTTCCTTTTTTGCTTCCATCACTCTCCTCAGTCAGGCGTGCGGTGGCGGGAGGAGGTGGCGGAGCTGTGTCAGGCGCTGATGCTGGGAGCTCGAAGGAGGCCGCTGATGGATAAAATGGA	357	yes	3929847	null
fcp679	LMPGxPI626573	IWB8776	Codom	STS	CTGACCGTGAGATAAGATTGTCCC	ACTTGTTAGGCACACCCGTATTTC	CTGACCGTGAGATAAGATTGTCCCCAAAATACATGCAGAATCCAGATGTAGAGCATCGTGTATCCAGACATCAAGCCCAGCTGGAAACCGAGTAGGCAAAGCTATACACATGACCAAATTTTATTCAAATGGCGTCTAACACTTCGTACCCAAACTACTTACAAAAGGTAAGAATATGACATGCGGTGGATAACATTGGCGAATCCCACCTACAAAAGGACACATACCCACAACCATCAAATGGTCCATGTGTCAGTTGGAGCACCAAGACAATGCCTTCGAGAAGTATGAGACACTCATACGACAATATTGTTGAAAACAACTAGTGAAGGCCAGCACACATGTTTTCATCCTAGAGATCACCTCTCGAATTGCAAGACCACTCCTTCAACAAGGAGA…	490	yes	4749480	null
fcp680	LouPen	IWB14518	Dom	STS	GCTCAGGGTTTTGGTAGCCATC	ATCGTCGTGTCTCCTCATAGAAGG	GCTCAGGGTTTTGGTAGCCATCGGAATGGTTGGATTGTTGCCTTGTTACCACTGCAAGCACAAGAATTATGGTAAACATATATCTCTCTGACTGCATCAACCACAAGCGAGGGCTTAGATAGGGCCACAGACCCGTTCTCTCCCATGCGTTTCATGTTGGTTATGCATTGTTTAGCCAGGTTGCTCAACTTGGGGTAGTCCAAGCAAATTATTTCCAAGCTTGGCTAACAGTTGATAAAGCGTAGAACTGCTCTTTATGCTGACTGTTGTTAGGGAAACAACTTTCGACTAGGGTATTTCTTAGTAGTGTGGTTAGTGAAATGTAGGCAAAAGGGGTGTGCACGGCAGCCTTATAGCCAAGGTTGCCATACACCTAAAAAAGTGACACAACAATGTTTT…	460	yes	16053648	17213989
fcp681	LouPen	IWB9223	Dom	STS	TTAGGGTGCGTTTGGTTCCTC	GTGAAATAAAATCGGCGGTGAC	TTAGGGTGCGTTTGGTTCCTCACCTTACTCGACAATGATTCCAGCTAACCTACCATGTCCGTGATTGTCTACAATAGCGCAGAGATGTAGCGCGCCACCCTAGCTACTACTGCTTCACCACTGTCTGACGTTCATCACCTTCCAAAGTGGTTCCTTGGAAGACTGCATGTAAATAAAAGGTACAGAGGGGATCCCCAAAATTGAGGCTGATTTATCCTACAACGTTGGTCAAATCCAATGAATCAATCATCAATGTAGTAGTTCGTGTCGTGCATCTACTCTCTGTTCTATCTTAGACGACTGTAAAGAAGAATCGAATTGATAAGGATGGGTGAAGCGAGAAACTTGCCTTGCCTGCTCGCCTCGCAGCTCGCACCCATGTACTGGAGCGACAGAATA…	446	yes	null	null
fcp682	LMPGxPI626573	IWB13355	Codom	STS	TTCTTCAGGAGACGCTGGCTTC	AGCAAATGACGACACGATAGAGC	TTCTTCAGGAGACGCTGGCTTCCGTGTCGCTATAAGCTACCTATAGCTGCGCCCATATCGAACCAGATATGACTGGGGTGTTTGCCATCTCCTTTCACAAGGCAAGCAACTTATATTCAGTCATGGCTTTTGTCCTAACACGACAACGGTTTGCTTTTTCAGTTTCTTACCAAAGCAAACTGCGGTTATAACATGAACCTATCAATCACACTTGTAACATTCACATGCAATTCTAGATTGGTTCAAACACATTGGCTCCCACATCGAGGTGATATAACCGTAGAGTTCACACAGGCAACCGAATAACAAAACATATGCAACCCTAATATCAAAAACTCAAAATGAAAGATGAAATAGCTTGACAAAAAGAAGACACCGAAAGGCACTAGATAACCGATC…	448	yes	5052652	5836759
fcp683	LMPGxPI626573, LouPen	IWB44855	Codom	STS	GGCAGTTGGCTTCCTTTGAATG	ACCCCCCTCTCCTGAATACAAG	GGCAGTTGGCTTCCTTTGAATGTGCGTTTCTATGGTAGAGCTTGGATGTTGCTTCCTGACTCTCTTTTTAAGGAGTTTTTTTTCTTTCTATTTCTGTCTGAAGAAAGCTTTGTGATAAATAGTGTTACATTTATGTAGTCTGTGGGCGGTCAAAAGTCTCTGCCGCCCCGTTGGACCTCCCTTCTGGGCCCATTTGCGGGCCGAATCGACCGCCCGAGTCGTCTTCGGGCTTGATTTGGGTTGATTGTATAGTTTACTATGGGCCCAGGAGCGAAGTCGGGCATTTTTTACTTCAATTTTTTCCCACATACCCGCGGCGTGTGCATGCGGGCACGTGCGTGTCCCACGAAAAAAAACTACCAACACGTATTTCTATACATATCCCCGTCGGGCCGCCGG…	491	yes	3066187	2327287
fcp684	LMPGxPI626573	IWB8696	Dom	STS	GCATCCAAAAAGAGTGGTTGTGC	GGAGGCGGAAGGACTTATTGAC	GCATCCAAAAAGAGTGGTTGTGCTTTTTCCTTTTTCGACTTTTTTCACGGTATTTTTTTCTTTTTGCCGTTCGGCGCCAGTTCCCCTCTTATGTCGCACTTCGCCGCGTCTCTCCGACCTGACCGATGATTTCCTTACCTCCTTTCCCTAAACAAAAAAAAAAAGAAAGACAGAAGATTTCCTTACCTCCGGCCAGATCCGTCCCTTTCGACCGACGGCGGCTCACCGCGCCTGCTTTCCCCGGCCTCACTGCCTCTCGACTTAGCCCCGCCGCGAAGGTCTCGTCCACCGCCGCTGGCGCTGGCATCGTGGCCTGTGGCCTCTACCGCCCGCGTCGTAGACCGGCGCGATTTTCGCCATAGCGCTGGCACTACAATGCGTCGCCGTGTTTGCCCGTCA…	431	yes	8640958	8992231
fcp685	LMPGxPI626573	IWB72253	Codom	STS	TTCCAAGACTGAAGGTGCTTACG	CATCCCATCTCTGAAAACTCCCC	TTCCAAGACTGAAGGTGCTTACGCTAGAACATTTGTTGGCTTTTGAGAGATGGTGGGAAATAGATGAGTGGCAAGTAGAACAGACAATATTTCCTGTGCTTGAGAAGTTGTTTATGAGCAATTGTGGAAAGTTGGTAGCATTACCCGAAGCACCATTGCTGCGAGGACCTTGTGGTGAGGGTGGTTATACATTGGTACACTCAGCGTTTCCTGCCCTAAAGGTACTCAAAATGGAAGATTTGGAGAGCTTTCGGAGATGGGATGCAGTCGAAGAGACTCAAGGAGAACAGATATTGTTTCCTTGTCTTGAGGAACTGTCAATTGAGAAATGCCCAGAGCTGATAAATTTACCTGAAGCACCATTGCTTGAAGAACCATGTAGCGGAGGTGGTTATAGAT…	264	yes	6693777	8004274
fcp686	LMPGxPI626573	IWB7470	Codom	SSR	GTTGGCAGAAAGCAATGAATCC	TAGCAATGCGAAGGTGGTGC	GTTGGCAGAAAGCAATGAATCCAGCGGTCAGCGTGGCAGGGAAAAGCATCGGCGTTCACTGCTGTGCCGACGAGCTCCACTCACTCAGCCGTAGCCCGGCCGGCCTGAGCAAGCACATGTCGGCATCGAGTGAATTATTGGAGACACCTGCTGCCATGGCAACGTGGAATTGATATCTCCCGCCCACCACCACTAATATCTACCTACCGTACCCCTCTCTCGCTCTCTCTCTCTCTCTCTCTCTCTCTCTCTCTCTCTCTCTCTCTGCCTATATAAACCCCTGCCTCTTCTTGTGTCTGCACCACCTTCGCATTGCTA	318	yes	8981343	9281286
fcp687	LouPen	IWB1602	Codom	STS	TCTCCCCGCATAATCATCACTC	AACTACAGACAAGCACCGAGCACG	TCTCCCCGCATAATCATCACTCATCGTCCTCTTTATGCCGTCTCGGACGCTCTAACATCCATTGATTTCAGTTTGTTCAGATGTGCTTTTGCGGCCTTCTCTTTTTTGGTTTGATGTAGCTGTAATGTAATTTCAACATCAGTAATCTACTTTATTTTAATATATGCGTGTTCTGTGCTTGCCTATAGTCAGATAGGAGCAGAGGATCACGGCCTCCCCTGCTGTCAGATAATCCCCTGATAATTAGACGCACCCACTAGTAATGACCCATCTTTGCCTTGGTCATTGCTTCCATTGCTCACATCTGCACATATAATCCATAGCATTAGGACAGCTGTGATCTATTTGTTGTTATTGTTACATCATCATTTATTTTCTGATGACGGCTTGCGTGCTCGG…	414	no	4371701	5105302
fcp688	LouPen	IWB9473	Dom	STS	TCTTCCAAAATACCCCCCTCC	TCTTCTCTCTGCTGTCGTCAGGTG	TCTTCCAAAATACCCCCCTCCCCCCGCCACCGACACTGGTGGCTTCAAGCTTCAGTGGTGAGGACATTGTTCTCTATTTGCCATATTTTTGTTTGTGTTTGACATTATCATGGCCCATTGTCTTGTGAACCATATCCTGATGGGCCATGGCCCTTGGAAATGGCATTTGCATACCTGGTCCTACCCCGTAACCCTGACAATTTCACATACTTGCAGTTAAAATTTAAATTATATCTGTTAAATATCTAAAAATGAGCAGAAAATAAAATGGGCGGTGCCACCTGACGACAGCAGAGAGAAGA	302	yes	3373905	null
fcp689	LMPGxPI626573	IWB13141	Dom	SSR	ATCAGAGGAATCGGGCATCG	GGGGGAAACAAACAAAGACAAAGG	ATCAGAGGAATCGGGCATCGAATCAGGGCGGTGGGGATCGGGATCTTGAAGAAAGAAAGAAACAAGATCTGGTCCGATCCGATCTGAGCTCCGAGTCAGATAGCGAGAGCTCAGATCGATCTTCCAGGGGAGGGGACCGAGTGCGGACGTACCTGGTTTGGTTGTGGACGGTGGAGCGAGCGAGGGAGCGCGTCTCGTCTCCTGCTTGCGCTGCTTGGATGTGATCTGAAGATGAGATCCGCCGGAGGAAGAAGAAGAAGAAGAAGAAGTTTGTCTCTTGGTTCGTTTGGTTTTGTCCGAGAGGAAGGAGGAAACCGCCGGGGGACCCAAGTTGTGGTATGAATCCAAACCCAATTCAATCCCCTTTGTCTTTGTTTGTTTCCCCC	386	yes	1187070	69494
fcp690	LMPGxPI626573, LouPen	IWB10536	Dom	STS	CCGAAGTTTGGCTATGATGACC	GGACACACCAGTTGAGGAAAAAGTC	CCGAAGTTTGGCTATGATGACCAAAATCTAGCAGCTGAATATGGTGAAGTTCAGTTAGCGCACTTGGTAAAATTACAGTGCATTTGAATGTCTTGAAAGCAAGATAGCATAGGTGCTTTAACTGGCTAATGGATTCTGCGATCGAGAACTTACTGGGTTGTGTGATTGGAAGATGTTCCCGGCTGAAAGCAACAGCCAGTACCCGCAATTGCGGCAGACTATTGCATATACTCTCAATGACTTTTTCCTCAACTGGTGTGTCC	263	yes	2507456	3919432
fcp691	LMPGxPI626573	IWB7628	Codom	STS	AGATACAGGACACAACGGACGG	GAGAGCATTTTCGCCATACCAC	AGATACAGGACACAACGGACGGGAGACCTCGCCTATGTACATAACCGAAAGCTCTCTGCGATTGCGCAGTTTCAAAAGCGACAACCAGGCGGGCGACGATGAGGACTCAACTCAACTCAACTAGATAAACTCTGACTCGAATAGGTACTACTAGCTTAGCTTAGGATTAAAGGGACTAGCTGTATCTCGGGGGCGGAAAATTTACATGTTGGGGGGGTGGGGTGCGGGTGCAAAATGGCGCTAATGGTCAATGGTGAATTGGTGGTATGGCGAAAATGCTCTC	283	yes	4112768	4917871
fcp692	LouPen	IWB12147	Codom	STS	CGATGACGATGATGGACTTTCCC	CACCAACAACCCAGATGGAGAG	CGATGACGATGATGGACTTTCCCTTCGTCTCAATGAAGAGCTTCCGGAGCTCTATATTGTTCTTGACCGCCGTGAGCTCGAGGTCGTAGATATCATACTCAAGGTGGTTGGATATGGCGGCGATCATCGTGGATTTTCCGGTGCCGGGGGGGCCAAAGAGCAGGTACCCACGCTTCCATGCCTTACCGACCTTGTCGTAGTAATGCTTTCCTTTCCGGAAGGCATTGAGGTCGTTGATGATGGCTTGCTTCTCCATGGGGTCCATGGCAAGCGTATCGAACGTCGCCGGGTGCTGGAACGCCACATGGCTCCAGTAAGTCTCTCCATCTGGGTTGTTGGTG	341	yes	3282380	2463605
fcp693	LMPGxPI626573, LouPen	IWB72690	Dom	STS	AATGGATTTGGGTCAGGGTCC	ATTTTGAGTGGGGTGGTGTCCGAC	AATGGATTTGGGTCAGGGTCCGGCGCATTCGTTGGCAATATTGTTTCTGCTCCGAATTTCTTATCTAATTAATGGTTGCCTTTTGGAACAATGGAATGAATTAATTCCTGGTTTGAAAGAAAAATAGCAATCAAATATTGCCTAAGATGGTCAAGTCCACCTATCGTGGGCCTTTTTTTTATCCGGGTGCAAACTCGCGATGCTCACTTGCACCGAGAATCGGATTAAAGTGGTTGAAAGGACATCGACCATCGCCGCATGGTCGGACACCACCCCACTCAAAAT	285	no	1869274	null
fcp695	LMPGxPI626573	IWB74011	Codom	STS	AGTGAAATCCACACCATCTGGC	GCAAACGACTGTCCTAACCGAC	AGTGAAATCCACACCATCTGGCAAAATTGGTGATGTTGTTGCTAAGCGCCGTAAAGATTTCACGGTGGAGTTTTTCAACCACCTTTATTATGTCGCAGAGTCGTATAAGGATGAGCCTGCTAAGCAAAAAGGTGAGACACTTGAGAATTTGATTACCATTTTTCTGCAAATTTGACCTCTTTTCCTCTTTCATGTCTTGACTGTTGCCTTTGATGGCTTATTCCACTCCTGATGTCATGTAACAGAGAAACACAAAGTGTCGGTTAGGACAGTCGTTTGC	280	yes	1209207	84539
fcp696	LouPen	TGAC-019895-SSRseg	Codom	SSR	ATCGTAAGCACACACGCAAGC	CAAAAGCAGCAGTAGCATCAGTCTG	ATCGTAAGCACACACGCAAGCAACTTGATTGATTTTCCGCCTAGCTCATCTACATATGCCTAACCACAGAGGCATACCTGTGTGCATCTTGATCCGCTTCTGCTGCACCATGATCGAACCGACTCCCTCGCTGGAACCTCTTGGCAAGAACAAGACACACACACAACTCGAATTGATGGACTGAAAGCAGCGGGGGCATGAGGCTCCTGTTTCTCTTTATTGCTTTTTCTGATGATAGATTACATGGGGGGTTACATGTGTGTGTGTGTGTGTGTATATATATATATATATATATTACTAACCTAGACCTATTCCAAACTAAGTAGGTATAGTTATCCTACATGGACACACATAGGTGGACAGGGATTAAGTCTAACATCGTGTGTGCTGTGCAACGAC…	556	yes	3476793	null
fcp697	LouPen	TGAC-019895-NBLRR	Dom	STS	TGGAGGGAATAACTCTCACACTCG	AAATCCTGCGGTTCTCAGCC	TGGAGGGAATAACTCTCACACTCGGTTGCACACAAGGGATCGTCATTGTCATTGGGGTTAATAATCTGAGAAAAATAAAGCAATCAGCATGTGCATTGTTTGGAGAAAAAGAAATAAACCTGAGAGAAAGGACTCACGGGAAGTGAAAAGGGTGGGACGGTTGGGATGGGTGCCCGCTGCATGCCTCAGCACAACATCCGCTTCGTCCTCGCACTTTTCTGAAGAGCTGCCTTTCTCAATCCAAAGGTAAACACCGACTTGTTGTAGGGAAGGGAGGTGCCCCATGCGGACATCCAGGTCACCGCTGGCAATATCCGACGCTCGGGCTGAGAACCGCAGGATTT	344	yes	3422945	null
		Ref sequences used						WEW bp
fcp700	LMPGxPI626573	1AS WEW 2-5 Mb	Dom	SSR	TGGCGATAATGGAATAGGGCTC	AGAACCACAAATCAGGTAACCGAC	TGGCGATAATGGAATAGGGCTCCATTTTAAAGTTTTGAATCAATAGACAGGAATTTGAAAATCATCGTCATGTTTCCTCCCGCGGAATAATTATTAATGAACGTAGGTGTAAATTTATCAATATACTTATCACCAAAACTATCATTATCTTAAGGATATTCAGTATTAGAAACATAGTTCTCAACAAAAGCAATTTCCTCCTCTTGTTTGTGGCTAGAAGAATTCAATGAGAGAGAGAGAGAGAGAGAGAGAGAGAGGGAGGGAGGAGGTTTGGTGAGATCATGGCGTGGAGTCGTAGGGGTTGTTAGGCTGTTGGCCACAGAAGGGCTAGGGAAGGGAGGGGTCTCAATAAAGTTGTCTCTCCATCACGCTGGTGTAACTACATTGTCGGTTACCTGA…	410	no	2705479	3149385
fcp701	LMPGxPI626573	1AS WEW 2-5 Mb	Codom	SSR	CTTTGCTTGCTGCTTGTCCTG	AATCCCTCTCTCCCTTCTAACCG	CTTTGCTTGCTGCTTGTCCTGCTGCTGCCCGTCCCCGCTGCACTCGTCCAATCCCACCGTCGAGCACGCATGGACGGGTCGGTGCAGTGACTCGGCCTGAACTGATGGTGCGCATGGCACCCACTCCTACCGCCCCACGACGGTCCCGGCTCCACGACGGTCCCGGCTCCACGACTGTCCCGGCCTGCCGCTCCGTCAGCTCGTACAGCACGGCGCCATTGGCCGGCGTGGCCGCATTGTACACGTATCCGCCTTTGGATTATATATAGGGTCGAGGGCCCTTGCCGGCACCATATATATATATATATATATATATATATATATATATATATATGCAACATGAACAACGGTTAGAAGGGAGAGAGGGATT	370	no	2756095	3287601
fcp702	LMPGxPI626573	1AS WEW 2-5 Mb	Codom	SSR	GGTGATACCAACCGTGACAATAGG	ATCAAAGGCGAGTCCCAAACGGTC	GGTGATACCAACCGTGACAATAGGTTAAGGGGTTTAGGGTTTTAGGATTTATGATTTATGCTTTATTTTCCTTTTCAGTTTGTGTTTTTCATTTAATTGTTTTTCATTTCAAACATATTTTACGTTACTGCAGTCGTCAAGTGTCATTGCTACTACATACTGTACACCTCATATATATATATATATATAAATATATATATATATATATATATATATATATTAGGAATTTTTCATACAACCAATCATATATCAAAGAATTTCTTGTACAACCACACACACACACACACACACACATATATATACACACACACACACAAACCAACGGGCCCTCCCCGTGACCGTTTGGGACTCGCCTTTGAT	360	no	2743586	3398046
fcp703	LMPGxPI626573	1AS WEW 2-5 Mb	Dom	SSR	GCAGTCGTCAAGTGTCATTGCTAC	TGTGTGTGTGTGTGTGTGTGTGG	GCAGTCGTCAAGTGTCATTGCTACTACATACTGTACACCTCATATATATATATATATATATATATATATATATATATATATATATATTAGGAATTTTTCATACAACCAATCATATATCAAAGAATTTCTTGTACAACCACACACACACACACACACACA	159	no	2743715	3472515
fcp704	LMPGxPI626573	1AS WEW 2-5 Mb	Codom	SSR	AGGAGAGGAGAGCAGAGTGTAAACC	CCTTCGCATGTAAGAATCCTTCTG	AGGAGAGGAGAGCAGAGTGTAAACCTAGCGGAAGATGTGGGCCTTGCTTACATGGGCTTTCCCCACCAGGAATGGTGTGTGTGTGTGTGTGTGTGTGTGTGTGTGTGTGTGTGTGTGTGTGTGTGTGTGTGTTTTCAGCTCAAAGAAACATCATTTGTTTTTCTACGCTAAAAAATATCATTTTGTTTTTCTTGATAAGCACAGAAAAATCTAAATGTAAGAAAAAAATATAGAATGTTCATATAATCATTTTAGTAAATTAGTAAAATTTTAAGGCATTGTAAAATATGTTCATATCCACGAAACATAATTTCATCTACTTATTAAAATGTCTAGCAATTGTTTTAAAAAGTTCATGTGTGCGAAAAGAATTGTTCATGTGCGACGAAAAATGTCCGC…	1153	yes	null	4723931
fcp705	LMPGxPI626573	1AS WEW 2-5 Mb	Codom	SSR	GTGTGTGACTTTAGGTGTTGCGTC	TGGACAGTGAGAGGGTGAGAGCGAG	GTGTGTGACTTTAGGTGTTGCGTCTCCTCTACATACATTGTTTTCCACGTACTATCTTTCCCGTCGGTAACAATTATCGATGCTTTTTTCTTTATTATCTTTGATGATATTATATCCATGCGTATATATGTATATCCACTGTGTCCTTTGAAATGGTTACAGCAAATCAATGGAATTGTCAATGTCATGGACCGCTGGCTACCATGTTGTTTGTGTGTGTGTGTGTGTGTGTGTGTGTGTGTGTGTGGCTTTAGGTGTTGCGTATCCTCTACACAATTAAGCACTTGCCTTGTGGCAAATTGACCTCAGCACTCACTCTCACAGAGGAAAAAGTGGGAGGTGTCCAGCCAGAGACACCTCGCTCTCACCCTCTCACTGTCCA	382	no	5044979	5827530
fcp706	LMPGxPI626573	1AS WEW 2-5 Mb	Codom	SSR	AGAGTTCCCAATACCAATGACCTG	ACAACAACAGATGAACCCCTGC	AGAGTTCCCAATACCAATGACCTGATCACCTCCAATTGAGCTGGTTGTTGAGGTTGGATGATGCCCTGACCCTGGACGAGCTGAAATAGTGGCCGCATGATCTGTATGCCTTGTTGTTGTTGTTGTTGTTGTTGTTGTTGTTGTTGTTGTTGTTGTTCTTGCTGCATGATGATGGAATGCACGACGCCATGGATGGCTGCGCACTGGAGCTGCTGAGGAATCTGTGCTAGTTGTTGGCAACATTGTTGCCGCATCACCTTGCAATCACTTCGTGGCAAGATCATTGACACGAGGGATGACACCAATGACACAGGGTTGCATTGCTGCAAGAGGTAATTCTTGCAGGGGTTCATCTGTTGTTGT	363	no	4833926	5609082
fcp707	LMPGxPI626573	1AS WEW 2-5 Mb	Codom	SSR	CACCAACTACAGTGCCAACGC	GCAGCAACAACAACCACCATTTTC	CACCAACTACAGTGCCAACGCCGAATGGCGCACTAGTGGTGGTTCCGTACAACGGCACGTTGACATTGCACATCGTTGGCAAGGTACGGAGTGCAATGGAAGTCATCACCTCAAATTGAGCTATCTGGTGTGGCTGCAAAAAGGTACCCTGTGCCAATTGTTGTTGTTGAGGTTGTTGCCCGAGTTGCTGCTGCGATTGTTGTTGGGGTTGGGAGACACATTGGCCCAACTGTTGGGGTTGTTGTTGCTGAGCTTGGATGATACTCTGAACTTGTTGTTGTTGTTGTTGTTGTTGTTGTTGTTGTTGTTGTTGTTGTTGTTGTTGTTGTTGTTGCTGCTGCTGCAGGATGATAGAGTAGATGATAGCACGGATTGACTCATGGCGGGACTGCCCGGGGA…	605	no	5080252	5862490
fcp708	LouPen	1AS WEW 2-5 Mb	Codom	SSR	CGTATGGTGCCATTAGATTGTGAGC	AGCCCACTGTTTTTCCCTGTG	CGTATGGTGCCATTAGATTGTGAGCTTGTGAAGTTAATCATTTATTTATACGGTAGGATCCAAAGGTGCCTCTTTCCGCGAAGGGAACTCTGGAGATTGTAACACAAGTACAGTCACTTTCAAAGCAACTTCCTATCTTAAATAGTTTTCGTACACACACACACACACACACACACACACACACACACACACACACACACATCTAATAGCTATTGTAACAAGACTAATGCAACTCTTAAGGGACTTTAACTGCTACAGGAACTCTATTGATAACTACTAAGGAAAATGGTTGACATGAAATCTAAAAAAGGCCCATGAATCAGTGATTTAGGTTAGTGCTCTGAAATGAACCTACACATCTGAAATACATGTTCCATAGGCTACACCGACTATGTTTTG…	486	yes	2050220	2437118
fcp709	LouPen	1AS WEW 2-5 Mb	Codom	SSR	TCACCACTCCTTTTGCCCCC	GCCATCAGCCCTTGAATCATAG	TCACCACTCCTTTTGCCCCCGCCCCTAGCCCAAGGAAAAAGAAGAAGGCCTCCCTGTTCCACACACACACACACACACACACACACACACACACACACACACACCTCGGTAATGTGCGGCGAGCGCAGGCGCATGGTGAAGATGCCTTTTTTCAATTGTGGAGGAGGCTGAGTTACGTGCATATCTGATTTGTATATCGTAGTGCCTGTGCAGAAGCAGGTTGTTCTGGAGACTAAATACGGTATGTGTTTAATTTCCTATCTAACACTACTGATAGATCCACACCTTAGTTGATTTGAAGAATAAGGCGACTACAATGGTGAAAATACTATTGCATTTCAAGTCATTAAACGTTAATAGAGACGTGAATAGCATGGCACATGAGACTGCAAAGTTTTG…	421	yes	4120685	4925807
fcp710	LouPen	1AS WEW 2-5 Mb	Dom	SSR	GCTCCCTTTGTTACACTTTACACGG	CACAAGGATGGCAACTTTAGTCG	GCTCCCTTTGTTACACTTTACACGGATAGATGTTTCTTCTTCTTCTTCTTCTTCTTCTTCTTCTTCTTGGACGCTTGCAATCTTTTGTTTCAAATTCCCCTCTAGCTTGTTAATCACATGTGCGCAAATACTAACCTTTCACATCAATCTGACGTCGGTTTCGCCTTCATATCTAGAGTTCAATCATATTTGCAAAGGATTCAATGGAACCAACCAATCCACTGTCGCTGAGGTGGACAAGAAGCGGAAAGGCTATGTCTGGTTTCTTTTTTCTAAATGATAAATACCACACATGTGGCACAAAGCACCCCGGTACTGACGTTTCTTACAACTAAGTTGTCATCCGAAAAGGAAAAAAAAATCCTAAAACTTGCCAACCCAAAGAAAAGTTGTCGTGCT…	425	yes	4109238	4914343
fcp713	LouPen	1AS WEW 2-5 Mb	Dom	STS	TGGGAGTAGTCTTACAAGCATCGG	ACCTATGGTGGTTGATTGGGC	TATCCACAACAACAACCATATGGGAGTAGTCTTACAAGCATCGGTGGCCAATGAAATGAAGACCTGTAATACAAGACAGATGGATCATCGTTGTTTAGTCAATGAGCGTTCAATGTAAAGATGATAAATAAAGTGATGTGCACCATAATGTGTAACCCCGACCTATACTAGTTCAAACATGGGAATAAAAGACAAAGAAAGTTCTTGTCACAAAGATATTACTCGTAATTGTTAGATTCATGCCGTATTTAGATTTTCATCCCTAGCTACAATCTCAGTCTTATGCATTATCTACCTATTTATGTAGTGAAGTCATATGAACCTAACATAATTAATGGATGCAAAACTTGGTTTAAATTGAAGGCTACATTGTATTAGCAAAATCAAATATCATAATTG…	660	No	4067543	5464927
fcp714	LMPGxPI626573	1AS WEW 2-5 Mb	Codom	STS	GAAGGCGGCAACGAGAATAAG	CAACAGATTTGTCTTGGCATCCC	GAAGGCGGCAACGAGAATAAGGAATTCGGCATCGAGGAGTGGCGGCGGATCTTACCCAACTCCGATGATGGCACTGGCCCGAATTCAATGAGCGGTGGAATGTCAAGGCAAGATTTGCTCGACCTCTACCATGGCGATTTTGATGATGATGATGATGATGATGATGATGAGTAGTTTAGATTACTTTTAAGTTTAAGTTTAGGTTTAGGTTATTTAAATAGAATTTTGGTTGTCCCATGGGATGCCAAGACAAATCTGTTG	261	yes	4960155	5743369
fcp715	LMPGxPI626573	1AS WEW 2-5 Mb	Dom	STS	CGTGTAGCAAAGGTTTCTGAACTCG	AGCCTCAAAGCAGCAAAGACC	CGTGTAGCAAAGGTTTCTGAACTCGATGATTGTTCAGATTATTGTGTTAGCTTCTAGATTTTCTGCTACAAGTCATCACGCGAAACGAAAGCAAAAGCAAGCATCATGCCCATCTCCGGCTTGGGGTGTGTGCTCGATCACCCCCCGTCGTTATCATCATCATCATCATCATCACCGTCATCTCCTGCATGCCTGGGTTGAGAGAGTCGAGAGATTCAGGTGCTGCCTTTTTTCTTGAAAAGGAGGAATTATTCAGGTGCTGCCTGACCCTGTACTGCACACAGTGTGTCTATCTGATACAAGATCCAGGCTTTCAGTGGAGGGTTTGGCACAGCAAAGTGCACACACAGAATAAACATTTCACGCCCAAACACACACTCCTAATTCATCAGATGGATA…	495	Yes	4449988	5503481
								CS (bp)
fcp723	LouPen	CS reference 3-4 Mb	Codom	SSR	AAAAACTAGAACCGACTCCGTGC	TAGGGTTAGGGTTAGCTGGCTTCG	AAAAACTAGAACCGACTCCGTGCCGTAACCGGCCAGGAAACCTCCGCCCGGGGCCTTTATATAGCGCCCGAACCGGCCGAGAGAGAGAGAGAGGCCCGAAGCCAGCTAACCCTAACCCTA	120	No	4028505	null
fcp724	LouPen	CS reference 3-4 Mb	Codom	SSR	TGCTTGATACTACTGTGCCACTTGG	ACTTTTGTTGCCTGGAGGGG	TGCTTGATACTACTGTGCCACTTGGTGAATTTCTTGATGAACAACTTGCTAGGGTTAGAGAGAATGAAATTATTGAAACTGATAATATATATATATATATTTGAATATATACTGTAGGGTAAAACCCCCACAGCCCTTTATTGCAGTCTCAAAAAACAAACTGTACAGTGAAAGAAAGAGATGACAAGCCTAAACGAAAAGTTAAGAAGAACTTACAATTACATGAGGGAGTTAACTCAATCTACAAGCCTAGACTTAGAGCTATCCTTAAACCTATGTGACAGGAGAAGAATGTCATGTACAAAACTGCCCCTCCAGGCAACAAAAGT	329	No	4052315	4851562
fcp725	LMPGxPI626573	CS reference 3-4 Mb	Codom	SSR	CCTCTTCAAGGGAAAACCAACG	TGCGTGAGTAGTTCATCCTCGG	CCTCTTCAAGGGAAAACCAACGCATGCTCAAGAGGTAGCAAGACACACACACACACACACACACACAGAGAGAGAGATCAAACACATAGCTATTGGTAATAACCCTCAACCCCGAGGATGAACTACTCACGCA	133	No	4148792	null
fcp726	LouPen	CS reference 3-4 Mb	Codom	SSR	CAAAGAACTGGCTGGAAATGACC	CGGAATAGTAGTAGCGGTTGCG	CAAAGAACTGGCTGGAAATGACCGGAATAAATGCCAGCCAGAAAATCTCCCCGAAAAACATGAAACACAAGTTTCAAACTGCCCCCCAAGGTACGAGCTGGATAAGGCAGGCAAGTTAGGTATGCATCCCTATCTTTTTTCAGTGGAATTTTATTGGAGCATCAATAATTCCAGCACTGTACCAACTACCAACACCGAGCAAGCACGAAGGAGAACCAGGACATTTTATTTAGGCCGCGGCATGAATTGAGAAGAGGACACCCAACTGAACACCTCCAACCATGCAAGAAGCAACAGCCACAAAACAATGATCACGGAATTTTAAAAAAGAAAGCATGGTGCACACACACGCACCTCTCTGATCAACCATTGACTCCGATTTCCAGAATCCAACCTGCC…	494	Yes	4384134	5117880
fcp727	LouPen	CS reference 3-4 Mb	Codom	SSR	CAGGGGGTAGAAACAAGATAAGGAC	TTCCCTTCTTCCTCCTCCATACGC	CAGGGGGTAGAAACAAGATAAGGACGCCATTTGTTTTTATTTATTATCTCCCTAATAATCAATCAATCTATCCATCTTCTTGTTCGAACTGACGGACCTATTTTATTACTCAACCAGTAGTACAAGGGCAGCAGCAGCAAGAGTAAATTATTGGGAAGTATCCTGGGATTAAGTAAGCGGTGTTGCGCGAGTCCATGAGTAGTACCACTGTAAATCGGACAAAAAGATCCCCAAATTGTAGAACGGAATACTAGCCCATATCTACGCCCATGGTCAGAGCCGGAGGGTAAAATATTGGCGGAAACCGCAGATCGAAGTGGTTAAGGGGGAGAGAAAACCAAGAAGACGAACAAATACGAAACCCATTTGCTCGCCCCAGAGTGAAATTGGAAGAGAGCG…	651	Yes	4385512	5119292
fcp728	LouPen	CS reference 3-4 Mb	Codom	SSR	ATGTGTGCTCCAGATCCCTTCC	CATGTCAATGGTTAGCTTACGGC	ATGTGTGCTCCAGATCCCTTCCCCCCGTCCCCCTATCCCTTCGTCTTGTCATCACTTCTCATCACCAAAAGGATAAGTAACCCCAACAGATAAAATGTGTAGCATAACGCCATATTGGGCCACTAGTGCAGAATCGGGCAATAGCACCGGTTCGTAAGGCCCTTTAGTGCCGGTTCCATAACCGGTACTAAAGTGTGGTCACTAAAGCCCCCCCCTTTAGTACCGGTTCAGCACGAACCGATGCTAAAGGGAAACCACGTGGCACGACCCAGCTCCGGGGGCCGGGAGCCCTTTAGTACCGGTTGGTAACACCAACCGGTACTAAATGTTTGTGGGTTTTTGTTTTATTTTTTATTTTTCAATTAAATTTGTGTTATCAATTTAATTTAGGATTGTTTT…	920	Yes	4411904	5222818
fcp729	LMPGxPI626573, LouPen	CS reference 3-4 Mb	Codom	SSR	TGTCATTCTTGCATGTACTGCCC	GCTAAACCCGTATGCTATATGCCG	TGTCATTCTTGCATGTACTGCCCCTCCTGCCATTCACCGTGCAGTAGAAACGCAATCAATTACTACGAGGCAGCACAGTGTAGCTTCCGTATTTTTGTGGACGATCAGTTCATTGACGGCGAAGATGTCTGTGAGCTGGGTTCAGGTCATATTTTTTTTTTGCGGGTAAGGTCATATTATTATTATTATTATTATTATTATTATTATTATTATTCGCATGTTATTATTGTTATTATTATTTGCGTGTTAATTCGTGAGCTCTCGCCTTGGGCCGTCGATTACTGCAAGGGAAAGGAAAAAGAAGGAAAGGAAGAATCAAAATCTTGGTGAGATCCCTCCCACTCCACTCCACACGAACTTTTACACGGCATATAGCATACGGGTTTAGC	389	Yes	4422646	5232531
fcp730	LouPen	CS reference 3-4 Mb	Codom	SSR	CATTATGCTCAAGAAGTGGGCG	CCGTGTGTTGTTTTCTATTGGTCC	CATTATGCTCAAGAAGTGGGCGAGAGTCTAAGATTATACTTGGGGACAAGAATTGTATACTCGTGTATATATACAACACAGTTCTTCTATGGGGTTGGAGGTGTGCGTGTGCGTGCGCGCGCGCGCGTGTGTGTGTGGTGTCGTAGGCAAAACAATCGTCCAGTACCAATCGTTTACTTTGACAAACCAGCATTTCAAACAATGCGTGGCTTCAATCCTGGACCAATAGAAAACAACACACGG	243	No	4582300	4757604
fcp731	LMPGxPI626573, LouPen	CS reference 3-4 Mb	Codom	SSR	TCTCTGTCTACCCTAGCTCTTGCG	GGATATACATAGCCGTTGTTGCAGC	TCTCTGTCTACCCTAGCTCTTGCGCTAGTCTACCTCTGTCTCTCTCTCTCACTTCACTCTAGCACAAACTGTACCAAGGAAGAAGAAGACTGACAGAACGAGAGGGCACGGTGGTGTTCCTGGTGCACGAACGCCCCAGCTGCAACAACGGCTATGTATATCC	163	Yes	4600476	null
fcp732	LMPGxPI626573, LouPen	CS reference 3-4 Mb	Codom	SSR	ATGGCGTGCTCTTCTGTTGG	GAGTTAAGCAACCAAATGTCTGGC	ATGGCGTGCTCTTCTGTTGGGAGAGAGATAAGGTAAGGAGAGAGAGAGAAGGAGGAGAAGGGGAAGAAGAGAGAACTCACATGTGGGCCCTAAATTTAAGTTAATGGTCAAACAAATAGTCAATTAACAGTTTATTTAGGAGCGAGGCCGACCTGTCATAAACCGGAAAATTTAAATCACATAGTCATTTGGGTTTTTAGGAACTACAAACCAAAATAGTGGTAGCATTTTGGGAAATTAAAGAAAGAGGTAGTTTTCATGACCCCTAGCCTGTAATGTGCTAGTTTTTTGCTATTTACTCATATTCATCAGAACTTTCTGTTCTTTAGCTAACACAATGCCACGAAGTAATATATTTCCTAAGTCGACAGGAATAAAGCCAGACATTTGGTTGCTTAA…	402	Yes	4617857	null
fcp733	LMPGxPI626573	CS reference 3-4 Mb	Codom	SSR	GGAGGCAAAATGGCAACTAGG	GCTGTTCAATGTGGATGTCACTGG	CGGGTGCAGACAAAATGTGAATACACTTTGTGAAGAGGATCTCGAATCAATCGATGCCATTTGAGCTCCATGCCTTGATCCACTTTGTTAAGAGGATCTCAAATAAATCGATGCCATTTGAGCTCCATGCCTTCATCTAGTGGCGCCAAATCTGATCCATGAATCACCATTAGCATTGCTGCACAGATGATTGTACAGTAGGGCTCAAGAGTACTTGTGTGTGTGTGTGTGTGTGTGTGTGTGTGTGTGTGTGTGTGTGCACGCCCACGTGTGTATGAACTTAATTTACCTATGGAATAAATTATTATTTTCCAGTGACATCCACATTGAACAGC	335	Yes	4743944	null
fcp734	LouPen	CS reference 3-4 Mb	Codom	SSR	TGTCGCCGTGTGACCTTTTC	CCTCTTCATCTTCCATCTCCGTC	TGTCGCCGTGTGACCTTTTCCAAAAAATGTGTCCGTGTGTGGGTTCATTGTATAGGAATGGGTCCCAGAGGGCGGTGTGTGTGCGAATGGCTTTAAAGGCCAGGACCATCTGCTTCGAGAGGCATGTCAATGAATGAATGTTCTGAATCCCATCTGTGTTCTTTTGGTCCTCACCTCCTTTCTCTGATTCCTCACTCCAATTCTCTCAAAATATCCCAAATCTATCCAAATACCGAGCTCATTTGTGCGATCTCGATCAACGACCGGGTCGTGACACTCAGCGATGGAGCGGAGGGACACGTCCGAGGGAGGAGGCGTTGCTCATAGGGTGGCATGAGGCTCACACTGGCTCGATCGCGGATTTGTGGTGGAGGGCGTGGTCATGGCCACGGCGTCATC…	691	Yes	4766185	null
								CS (bp)
fcp779	LMPGxPI626573, LouPen	Xuehui Li GWAS exp.	Codom	STARP	GACGCAAGTGAGCAGTATGACCTGCTGCAGCTGACCA, GCAACAGGAACCAGCTATGACCTGCTGCAGCTGGTCT	CAGCATGAGGGACATGACGA	CAGCATGAGGGACATGACGACGCAGAGGTAGATGGCCAGCTGCAGCAG	81*	Yes	7611983	null
* includes amplicon and basepairs added from priming element 1 and PEA-primer 1 (Long et al. 2017)
